# Supplementary material for: Clinical application of chromosome microarray analysis and karyotyping in prenatal diagnosis in Northwest China
Source: Front Genet. 2024 Nov 6;15:1347942. doi: 10.3389/fgene.2024.1347942 (PMC11576268; doi:10.3389/fgene.2024.1347942)
Supplement: Supplementary file 1 [file DataSheet1.xlsx]

## Sheet: Sheet1
Your_variant_id	SCV
SA210023	SCV004933976.1
SA210165	SCV004933977.1
SA220550	SCV004933978.1
SA220568	SCV004933979.1
SA220574	SCV004933980.1
SA220575	SCV004933981.1
SA220577	SCV004933982.1
SA220629	SCV004933983.1
SA220682	SCV004933984.1
SA220719	SCV004933985.1
	SCV004933986.1
SA220748	SCV004933987.1
SA210183	SCV004933988.1
SA220750	SCV004933989.1
	SCV004933990.1
SA220927	SCV004933991.1
SA220936	SCV004933992.1
SA220961	SCV004933993.1
SA221002	SCV004933994.1
SA210205	SCV004933995.1
SA210213	SCV004933996.1
SA210216	SCV004933997.1
	SCV004933998.1
SA210220	SCV004933999.1
SA210264	SCV004934000.1
SA210285	SCV004934001.1
SA210294	SCV004934002.1
SA210041	SCV004934003.1
SA210303	SCV004934004.1
SA210323	SCV004934005.1
	SCV004934006.1
	SCV004934007.1
SA210327	SCV004934008.1
	SCV004934009.1
SA210332	SCV004934010.1
SA210343	SCV004934011.1
SA210359	SCV004934012.1
SA210369	SCV004934013.1
SA210056	SCV004934014.1
SA210384	SCV004934015.1
SA210389	SCV004934016.1
SA210390	SCV004934017.1
SA210391	SCV004934018.1
	SCV004934019.1
SA210407	SCV004934020.1
SA210415	SCV004934021.1
SA210428	SCV004934022.1
SA210450	SCV004934023.1
SA210453	SCV004934024.1
SA210057	SCV004934025.1
SA210461	SCV004934026.1
SA210470	SCV004934027.1
SA210537	SCV004934028.1
SA210539	SCV004934029.1
SA210561	SCV004934030.1
SA210572	SCV004934031.1
SA210595	SCV004934032.1
SA210636	SCV004934033.1
SA210644	SCV004934034.1
SA210659	SCV004934035.1
SA210063	SCV004934036.1
SA210664	SCV004934037.1
SA210670	SCV004934038.1
SA210671	SCV004934039.1
SA210698	SCV004934040.1
SA210703	SCV004934041.1
SA210709	SCV004934042.1
SA210718	SCV004934043.1
	SCV004934044.1
SA210732	SCV004934045.1
	SCV004934046.1
SA210092	SCV004934047.1
SA210782	SCV004934048.1
SA210811	SCV004934049.1
SA210825	SCV004934050.1
SA210826	SCV004934051.1
SA210845	SCV004934052.1
SA210854	SCV004934053.1
SA210865	SCV004934054.1
SA210884	SCV004934055.1
SA210895	SCV004934056.1
SA210898	SCV004934057.1
	SCV004934058.1
SA210918	SCV004934059.1
	SCV004934060.1
SA210930	SCV004934061.1
SA211030	SCV004934062.1
	SCV004934063.1
SA211047	SCV004934064.1
SA211058	SCV004934065.1
SA211072	SCV004934066.1
SA211078	SCV004934067.1
SA211100	SCV004934068.1
SA210145	SCV004934069.1
SA220073	SCV004934070.1
SA220092	SCV004934071.1
SA220126	SCV004934072.1
SA220171	SCV004934073.1
SA220187	SCV004934074.1
	SCV004934075.1
SA220224	SCV004934076.1
SA220274	SCV004934077.1
SA220280	SCV004934078.1
SA220305	SCV004934079.1
SA210149	SCV004934080.1
SA220336	SCV004934081.1
SA220356	SCV004934082.1
SA220386	SCV004934083.1
SA220398	SCV004934084.1
SA220459	SCV004934085.1
SA220487	SCV004934086.1
SA220500	SCV004934087.1
SA220519	SCV004934088.1
SA220525	SCV004934089.1
SA220544	SCV004934090.1
